# Supplementary material for: Sargassum fusiforme Alginate Relieves Hyperglycemia and Modulates Intestinal Microbiota and Metabolites in Type 2 Diabetic Mice
Source: Nutrients. 2021 Aug 22;13(8):2887. doi: 10.3390/nu13082887 (PMC8398017; doi:10.3390/nu13082887)
Supplement: Supplementary file 1 [file nutrients-13-02887-s001.zip]

Archive with 1 entries (1 files):
- nutrients-1343301-supplementary materials.pdf
